# Supplementary material for: Development of an objective gene expression panel as an alternative to self-reported symptom scores in human influenza challenge trials
Source: J Transl Med. 2017 Jun 8;15:134. doi: 10.1186/s12967-017-1235-3 (PMC5465537; doi:10.1186/s12967-017-1235-3)
Supplement: Supplementary file 2 — Additional file 2: Table S1. Table with per sample meta data. [file 12967_2017_1235_MOESM2_ESM.xlsx]

## Sheet: table_1
SampleID	Sentrix	Subject	Replipcate	Sex	BatchArray	Day	Dose	Age	DSS
201 C-1	9967501051_A	201	Rep1	Female	A	C-1	Low	35	0
205 D4	9967501051_B	205	Rep1	Female	A	D4	Low	44	0
302 D1	9967501051_C	302	Rep1	Male	A	D1	High	42	0
308 C-1	9967501051_D	308	Rep1	Female	A	C-1	High	25	0
311 D3	9967501051_E	311	Rep1	Male	A	D3	High	44	8
211 D4	9967501051_F	211	Rep1	Female	A	D4	Low	23	6
206 C-1	9967501051_G	206	Rep1	Male	A	C-1	Low	24	0
206 D3	9967501051_H	206	Rep1	Male	A	D3	Low	24	10
312 C-1	9967501051_I	312	Rep1	Male	A	C-1	High	42	0
311 D2	9967501051_J	311	Rep1	Male	A	D2	High	44	5
310 D3	9967501051_K	310	Rep1	Male	A	D3	High	38	0
202 D2	9967501051_L	202	Rep1	Male	A	D2	Low	26	0
210 D3	9967501055_A	210	Rep1	Female	A	D3	Low	36	4
306 D4	9967501055_B	306	Rep1	Male	A	D4	High	44	5
210 C-1	9967501055_C	210	Rep1	Female	A	C-1	Low	36	0
206 D4	9967501055_D	206	Rep1	Male	A	D4	Low	24	0
212 D3	9967501055_E	212	Rep1	Female	A	D3	Low	37	1
203 D1	9967501055_F	203	Rep1	Male	A	D1	Low	44	0
308 D2	9967501055_G	308	Rep1	Female	A	D2	High	25	0
206 D1	9967501055_H	206	Rep1	Male	A	D1	Low	24	0
204 D3	9967501055_I	204	Rep1	Female	A	D3	Low	35	0
310 D1	9967501055_J	310	Rep1	Male	A	D1	High	38	0
312 D1	9967501055_K	312	Rep1	Male	A	D1	High	42	2
207 D1	9967501055_L	207	Rep1	Female	A	D1	Low	22	0
208 D2	9967501061_A	208	Rep1	Female	A	D2	Low	44	0
308 D4	9967501061_B	308	Rep1	Female	A	D4	High	25	0
305 C-1	9967501061_C	305	Rep1	Female	A	C-1	High	34	0
209 D4	9967501061_D	209	Rep1	Female	A	D4	Low	30	1
202 C-1	9967501061_E	202	Rep1	Male	A	C-1	Low	26	0
212 D4	9967501061_F	212	Rep1	Female	A	D4	Low	37	1
302 C-1	9967501061_G	302	Rep1	Male	A	C-1	High	42	0
312 D3	9967501061_H	312	Rep1	Male	A	D3	High	42	0
310 D4	9967501061_I	310	Rep1	Male	A	D4	High	38	1
212 C-1	9967501061_J	212	Rep1	Female	A	C-1	Low	37	0
305 D2	9967501061_K	305	Rep1	Female	A	D2	High	34	1
211 D3	9967501061_L	211	Rep1	Female	A	D3	Low	23	9
312 D4	9967501075_A	312	Rep1	Male	A	D4	High	42	23
208 D1	9967501075_B	208	Rep1	Female	A	D1	Low	44	0
311 D4	9967501075_C	311	Rep1	Male	A	D4	High	44	5
207 D2	9967501075_D	207	Rep1	Female	A	D2	Low	22	0
304 D4	9967501075_E	304	Rep1	Male	A	D4	High	45	2
307 D3	9967501075_F	307	Rep1	Female	A	D3	High	34	0
202 D4	9967501075_G	202	Rep1	Male	A	D4	Low	26	0
304 D2	9967501075_H	304	Rep1	Male	A	D2	High	45	1
307 D4	9967501075_I	307	Rep1	Female	A	D4	High	34	0
311 D1	9967501075_J	311	Rep1	Male	A	D1	High	44	0
307 C-1	9967501075_K	307	Rep1	Female	A	C-1	High	34	0
202 D3	9967501075_L	202	Rep1	Male	A	D3	Low	26	0
209 D1	9967501078_A	209	Rep1	Female	A	D1	Low	30	1
305 D3	9967501078_B	305	Rep1	Female	A	D3	High	34	0
210 D1	9967501078_C	210	Rep1	Female	A	D1	Low	36	0
201 D1	9967501078_D	201	Rep1	Female	A	D1	Low	35	0
208 D3	9967501078_E	208	Rep1	Female	A	D3	Low	44	0
302 D2	9967501078_G	302	Rep1	Male	A	D2	High	42	1
205 D3	9967501078_H	205	Rep1	Female	A	D3	Low	44	0
203 D3	9967501078_J	203	Rep1	Male	A	D3	Low	44	0
201 D3	9967501078_K	201	Rep1	Female	A	D3	Low	35	1
304 D3	9967501078_L	304	Rep1	Male	A	D3	High	45	2
209 C-1	9967501080_A	209	Rep1	Female	B	C-1	Low	30	0
306 D1	9967501080_B	306	Rep1	Male	B	D1	High	44	3
212 D1	9967501080_C	212	Rep1	Female	B	D1	Low	37	0
305 D4	9967501080_D	305	Rep1	Female	B	D4	High	34	0
207 D3	9967501080_E	207	Rep1	Female	B	D3	Low	22	0
207 D4	9967501080_F	207	Rep1	Female	B	D4	Low	22	2
304 C-1	9967501080_G	304	Rep1	Male	B	C-1	High	45	0
208 D4	9967501080_H	208	Rep1	Female	B	D4	Low	44	0
305 D1	9967501080_I	305	Rep1	Female	B	D1	High	34	0
203 D4	9967501080_J	203	Rep1	Male	B	D4	Low	44	0
304 D1	9967501080_K	304	Rep1	Male	B	D1	High	45	0
212 D2	9967501080_L	212	Rep1	Female	B	D2	Low	37	0
203 D2	9982865058_A	203	Rep1	Male	B	D2	Low	44	0
204 D4	9982865058_B	204	Rep1	Female	B	D4	Low	35	0
311 C-1	9982865058_C	311	Rep1	Male	B	C-1	High	44	0
209 D3	9982865058_D	209	Rep1	Female	B	D3	Low	30	0
205 D1	9982865058_E	205	Rep1	Female	B	D1	Low	44	0
308 D3	9982865058_F	308	Rep1	Female	B	D3	High	25	0
209 D2	9982865058_G	209	Rep1	Female	B	D2	Low	30	0
310 D2	9982865058_H	310	Rep1	Male	B	D2	High	38	0
211 D1	9982865058_I	211	Rep1	Female	B	D1	Low	23	0
204 D2	9982865058_J	204	Rep1	Female	B	D2	Low	35	0
210 D2	9982865058_K	210	Rep1	Female	B	D2	Low	36	0
308 D1	9982865058_L	308	Rep1	Female	B	D1	High	25	0
307 D2	9982865064_A	307	Rep1	Female	B	D2	High	34	0
201 D2	9982865064_B	201	Rep1	Female	B	D2	Low	35	0
211 C-1	9982865064_C	211	Rep1	Female	B	C-1	Low	23	0
206 D2	9982865064_D	206	Rep1	Male	B	D2	Low	24	2
306 D2	9982865064_E	306	Rep1	Male	B	D2	High	44	7
205 C-1	9982865064_F	205	Rep1	Female	B	C-1	Low	44	0
307 D1	9982865064_G	307	Rep1	Female	B	D1	High	34	0
208 C-1	9982865064_H	208	Rep1	Female	B	C-1	Low	44	0
204 D1	9982865064_I	204	Rep1	Female	B	D1	Low	35	0
310 C-1	9982865064_J	310	Rep1	Male	B	C-1	High	38	0
210 D4	9982865064_K	210	Rep1	Female	B	D4	Low	36	4
203 C-1	9982865064_L	203	Rep1	Male	B	C-1	Low	44	0
205 D2	9982865070_A	205	Rep1	Female	B	D2	Low	44	0
302 D4	9982865070_B	302	Rep1	Male	B	D4	High	42	2
207 C-1	9982865070_C	207	Rep1	Female	B	C-1	Low	22	0
302 D3	9982865070_D	302	Rep1	Male	B	D3	High	42	1
202 D1	9982865070_E	202	Rep1	Male	B	D1	Low	26	1
312 D2	9982865070_F	312	Rep1	Male	B	D2	High	42	7
211 D2	9982865070_G	211	Rep1	Female	B	D2	Low	23	13
204 C-1	9982865070_H	204	Rep1	Female	B	C-1	Low	35	0
306 C-1	9982865070_I	306	Rep1	Male	B	C-1	High	44	0
201 D4	9989082060_A	201	Rep1	Female	C	D4	Low	35	0
202 D1	9989082060_B	202	Rep2	Male	C	D1	Low	26	1
203 C-1	9989082060_C	203	Rep2	Male	C	C-1	Low	44	0
211 D2	9989082060_D	211	Rep2	Female	C	D2	Low	23	13
306 D3	9989082060_E	306	Rep1	Male	C	D3	High	44	2
