# Supplementary material for: Development of an objective gene expression panel as an alternative to self-reported symptom scores in human influenza challenge trials
Source: J Transl Med. 2017 Jun 8;15:134. doi: 10.1186/s12967-017-1235-3 (PMC5465537; doi:10.1186/s12967-017-1235-3)
Supplement: Supplementary file 3 — Additional file 3: Table S2. Table with per subject daily symptom scores. [file 12967_2017_1235_MOESM3_ESM.xlsx]

## Sheet: Sheet1
Subject	Timepoint	DSS	NASAL.STUFFINESS.CONGESTION	RUNNY.NOSE	SORE.THROAT	SNEEZING	HOARSENESS	EARACHE	FACIAL.OR.EYE.PAIN.TENDERNESS	COUGH	WHEEZY.CHEST	BREATHING.DIFFICULTY	MUSCULOSKELETAL.ACHE	NAUSEA.VOMITING	FEEL.HOT.FEVERISH.CHILLS.RIGOR	HEADACHE	FATIGUE	DIARRHOEA
201	C-1	0	0	0	0	0	0	0	0	0	0	0	0	0	0	0	0	0
201	D1	0	0	0	0	0	0	0	0	0	0	0	0	0	0	0	0	0
201	D2	0	0	0	0	0	0	0	0	0	0	0	0	0	0	0	0	0
201	D3	1	0	0	0	0	0	0	0	0	0	0	0	0	0	0	1	0
201	D4	0	0	0	0	0	0	0	0	0	0	0	0	0	0	0	0	0
202	C-1	0	0	0	0	0	0	0	0	0	0	0	0	0	0	0	0	0
202	D1	1	0	0	0	0	0	0	0	1	0	0	0	0	0	0	0	0
202	D2	0	0	0	0	0	0	0	0	0	0	0	0	0	0	0	0	0
202	D3	0	0	0	0	0	0	0	0	0	0	0	0	0	0	0	0	0
202	D4	0	0	0	0	0	0	0	0	0	0	0	0	0	0	0	0	0
203	C-1	0	0	0	0	0	0	0	0	0	0	0	0	0	0	0	0	0
203	D1	0	0	0	0	0	0	0	0	0	0	0	0	0	0	0	0	0
203	D2	0	0	0	0	0	0	0	0	0	0	0	0	0	0	0	0	0
203	D3	0	0	0	0	0	0	0	0	0	0	0	0	0	0	0	0	0
203	D4	0	0	0	0	0	0	0	0	0	0	0	0	0	0	0	0	0
204	C-1	0	0	0	0	0	0	0	0	0	0	0	0	0	0	0	0	0
204	D1	0	0	0	0	0	0	0	0	0	0	0	0	0	0	0	0	0
204	D2	0	0	0	0	0	0	0	0	0	0	0	0	0	0	0	0	0
204	D3	0	0	0	0	0	0	0	0	0	0	0	0	0	0	0	0	0
204	D4	0	0	0	0	0	0	0	0	0	0	0	0	0	0	0	0	0
205	C-1	0	0	0	0	0	0	0	0	0	0	0	0	0	0	0	0	0
205	D1	0	0	0	0	0	0	0	0	0	0	0	0	0	0	0	0	0
205	D2	0	0	0	0	0	0	0	0	0	0	0	0	0	0	0	0	0
205	D3	0	0	0	0	0	0	0	0	0	0	0	0	0	0	0	0	0
205	D4	0	0	0	0	0	0	0	0	0	0	0	0	0	0	0	0	0
206	C-1	0	0	0	0	0	0	0	0	0	0	0	0	0	0	0	0	0
206	D1	0	0	0	0	0	0	0	0	0	0	0	0	0	0	0	0	0
206	D2	2	0	0	1	1	0	0	0	0	0	0	0	0	0	0	0	0
206	D3	10	0	0	1	0	0	1	0	0	0	0	2	0	2	2	2	0
206	D4	0	0	0	0	0	0	0	0	0	0	0	0	0	0	0	0	0
207	C-1	0	0	0	0	0	0	0	0	0	0	0	0	0	0	0	0	0
207	D1	0	0	0	0	0	0	0	0	0	0	0	0	0	0	0	0	0
207	D2	0	0	0	0	0	0	0	0	0	0	0	0	0	0	0	0	0
207	D3	0	0	0	0	0	0	0	0	0	0	0	0	0	0	0	0	0
207	D4	2	0	0	1	0	0	0	0	1	0	0	0	0	0	0	0	0
208	C-1	0	0	0	0	0	0	0	0	0	0	0	0	0	0	0	0	0
208	D1	0	0	0	0	0	0	0	0	0	0	0	0	0	0	0	0	0
208	D2	0	0	0	0	0	0	0	0	0	0	0	0	0	0	0	0	0
208	D3	0	0	0	0	0	0	0	0	0	0	0	0	0	0	0	0	0
208	D4	0	0	0	0	0	0	0	0	0	0	0	0	0	0	0	0	0
209	C-1	0	0	0	0	0	0	0	0	0	0	0	0	0	0	0	0	0
209	D1	1	0	1	0	0	0	0	0	0	0	0	0	0	0	0	0	0
209	D2	0	0	0	0	0	0	0	0	0	0	0	0	0	0	0	0	0
209	D3	0	0	0	0	0	0	0	0	0	0	0	0	0	0	0	0	0
209	D4	1	0	1	0	0	0	0	0	0	0	0	0	0	0	0	0	0
210	C-1	0	0	0	0	0	0	0	0	0	0	0	0	0	0	0	0	0
210	D1	0	0	0	0	0	0	0	0	0	0	0	0	0	0	0	0	0
210	D2	0	0	0	0	0	0	0	0	0	0	0	0	0	0	0	0	0
210	D3	4	0	1	1	0	0	1	0	0	0	0	0	0	0	1	0	0
210	D4	4	1	0	0	0	1	0	1	0	0	0	0	0	0	1	0	0
211	C-1	0	0	0	0	0	0	0	0	0	0	0	0	0	0	0	0	0
211	D1	0	0	0	0	0	0	0	0	0	0	0	0	0	0	0	0	0
211	D2	13	1	2	1	1	0	0	0	0	0	0	3	0	2	1	2	0
211	D3	9	1	1	0	0	0	0	0	0	0	1	0	0	2	2	2	0
211	D4	6	0	1	0	1	0	0	0	1	0	0	0	0	1	0	2	0
212	C-1	0	0	0	0	0	0	0	0	0	0	0	0	0	0	0	0	0
212	D1	0	0	0	0	0	0	0	0	0	0	0	0	0	0	0	0	0
212	D2	0	0	0	0	0	0	0	0	0	0	0	0	0	0	0	0	0
212	D3	1	0	0	1	0	0	0	0	0	0	0	0	0	0	0	0	0
212	D4	1	0	0	1	0	0	0	0	0	0	0	0	0	0	0	0	0
302	C-1	0	0	0	0	0	0	0	0	0	0	0	0	0	0	0	0	0
302	D1	0	0	0	0	0	0	0	0	0	0	0	0	0	0	0	0	0
302	D2	1	0	0	0	0	0	0	0	0	0	0	0	0	1	0	0	0
302	D3	1	1	0	0	0	0	0	0	0	0	0	0	0	0	0	0	0
302	D4	2	1	0	0	0	0	0	0	1	0	0	0	0	0	0	0	0
304	C-1	0	0	0	0	0	0	0	0	0	0	0	0	0	0	0	0	0
304	D1	0	0	0	0	0	0	0	0	0	0	0	0	0	0	0	0	0
304	D2	1	0	0	0	0	0	0	0	0	0	0	0	0	0	1	0	0
304	D3	2	0	0	0	0	0	0	0	0	0	0	0	0	0	2	0	0
304	D4	2	0	0	0	0	0	0	0	0	0	0	0	0	0	2	0	0
305	C-1	0	0	0	0	0	0	0	0	0	0	0	0	0	0	0	0	0
305	D1	0	0	0	0	0	0	0	0	0	0	0	0	0	0	0	0	0
305	D2	1	0	0	0	0	0	0	0	0	0	0	0	0	0	1	0	0
305	D3	0	0	0	0	0	0	0	0	0	0	0	0	0	0	0	0	0
305	D4	0	0	0	0	0	0	0	0	0	0	0	0	0	0	0	0	0
306	C-1	0	0	0	0	0	0	0	0	0	0	0	0	0	0	0	0	0
306	D1	3	0	0	0	0	0	0	0	0	0	0	0	0	0	3	0	0
306	D2	7	0	0	0	0	0	0	0	0	0	0	3	0	0	1	1	2
306	D3	2	0	0	2	0	0	0	0	0	0	0	0	0	0	0	0	0
306	D4	5	0	2	1	2	0	0	0	0	0	0	0	0	0	0	0	0
307	C-1	0	0	0	0	0	0	0	0	0	0	0	0	0	0	0	0	0
307	D1	0	0	0	0	0	0	0	0	0	0	0	0	0	0	0	0	0
307	D2	0	0	0	0	0	0	0	0	0	0	0	0	0	0	0	0	0
307	D3	0	0	0	0	0	0	0	0	0	0	0	0	0	0	0	0	0
307	D4	0	0	0	0	0	0	0	0	0	0	0	0	0	0	0	0	0
308	C-1	0	0	0	0	0	0	0	0	0	0	0	0	0	0	0	0	0
308	D1	0	0	0	0	0	0	0	0	0	0	0	0	0	0	0	0	0
308	D2	0	0	0	0	0	0	0	0	0	0	0	0	0	0	0	0	0
308	D3	0	0	0	0	0	0	0	0	0	0	0	0	0	0	0	0	0
308	D4	0	0	0	0	0	0	0	0	0	0	0	0	0	0	0	0	0
310	C-1	0	0	0	0	0	0	0	0	0	0	0	0	0	0	0	0	0
310	D1	0	0	0	0	0	0	0	0	0	0	0	0	0	0	0	0	0
310	D2	0	0	0	0	0	0	0	0	0	0	0	0	0	0	0	0	0
310	D3	0	0	0	0	0	0	0	0	0	0	0	0	0	0	0	0	0
310	D4	1	0	0	1	0	0	0	0	0	0	0	0	0	0	0	0	0
311	C-1	0	0	0	0	0	0	0	0	0	0	0	0	0	0	0	0	0
311	D1	0	0	0	0	0	0	0	0	0	0	0	0	0	0	0	0	0
311	D2	5	1	1	1	1	0	0	0	0	0	0	0	0	0	1	0	0
311	D3	8	2	1	1	2	0	0	0	2	0	0	0	0	0	0	0	0
311	D4	5	1	1	1	1	0	0	0	1	0	0	0	0	0	0	0	0
312	C-1	0	0	0	0	0	0	0	0	0	0	0	0	0	0	0	0	0
312	D1	2	0	1	0	0	0	0	0	1	0	0	0	0	0	0	0	0
312	D2	7	1	1	1	1	0	0	1	1	0	0	0	0	0	1	0	0
312	D3	0	0	0	0	0	0	0	0	0	0	0	0	0	0	0	0	0
312	D4	23	2	1	0	0	1	1	3	3	0	1	3	1	2	2	2	1
